# Supplementary material for: Loss of Aryl Hydrocarbon Receptor Favors K-RasG12D-Driven Non-Small Cell Lung Cancer
Source: Cancers (Basel). 2021 Aug 13;13(16):4071. doi: 10.3390/cancers13164071 (PMC8394265; doi:10.3390/cancers13164071)
Supplement: Supplementary file 1 [file cancers-13-04071-s001.zip]

Archive with 1 entries (1 files):
- cancers-1340674-supplementary.pdf
